# Supplementary material for: Expression of a Truncated Yeast Ccc1 Vacuolar Transporter Increases the Accumulation of Endogenous Iron
Source: Genes (Basel). 2021 Jul 23;12(8):1120. doi: 10.3390/genes12081120 (PMC8391176; doi:10.3390/genes12081120)
Supplement: Supplementary file 1 [file genes-12-01120-s001.zip]

Archive with 1 entries (1 files):
- genes-1271672-supplementary.pdf
